# Supplementary material for: Empagliflozin Plays Vasoprotective Role in Spontaneously Hypertensive Rats via Activation of the SIRT1/AMPK Pathway
Source: Cells. 2025 Mar 29;14(7):507. doi: 10.3390/cells14070507 (PMC11987869; doi:10.3390/cells14070507)
Supplement: Supplementary file 1 [file cells-14-00507-s001.zip]

Archive with 1 entries (1 files):
- cells-3517967-supplementary.pdf
